# Supplementary material for: Opportunities for Web-based Drug Repositioning: Searching for Potential Antihypertensive Agents with Hypotension Adverse Events
Source: J Med Internet Res. 2016 Apr 1;18(4):e76. doi: 10.2196/jmir.4541 (PMC4833875; doi:10.2196/jmir.4541)
Supplement: Supplementary file 1 [file jmir_v18i4e76_app1.xlsx]

## Sheet: Data S1
Drug	Antihypertensive Indication	P-value	ROR	Hypotension Events Co-occurred	Non-hypotension Event Co-occurred	Hypotension Events Not Co-occurred	Non-hypotension Events Not Co-occurred
Metoprolol	http://www.drugbank.ca/drugs/DB00264	0	2.98952	3287	62998	64291	3683647
Spironolactone	http://www.drugbank.ca/drugs/DB00421	0	3.71249	1581	24021	65997	3722624
Furosemide	http://www.drugbank.ca/drugs/DB00695	0	3.49235	5173	86868	62405	3659777
Lisinopril	http://www.drugbank.ca/drugs/DB00722	0	2.69048	3465	73779	64113	3672866
Carvedilol	http://www.drugbank.ca/drugs/DB01136	0	4.11125	1955	26954	65623	3719691
Propofol		0	7.81349	1098	7903	66480	3738742
Digoxin		0	4.44199	2259	28945	65319	3717700
Potassium		0	3.50693	1533	24635	66045	3722010
Morphine		0	3.02439	1683	31375	65895	3715270
Warfarin		0	2.52346	3076	69491	64502	3677154
Aspirin		0	2.46281	6107	145276	61471	3601369
Amlodipine	http://www.drugbank.ca/drugs/DB00381	3.95E-315	2.28938	2854	70799	64724	3675846
Isosorbide	http://www.drugbank.ca/drugs/DB01020	5.12E-319	4.1564	1139	15390	66439	3731255
Clopidogrel		9.83216e-306	2.45339	2395	55283	65183	3691362
Acetaminophen		8.36652e-302	2.5067	2266	51149	65312	3695496
Atenolol	http://www.drugbank.ca/drugs/DB00335	4.25673e-298	2.51513	2223	49993	65355	3696652
Midazolam		1.3019e-296	7.13327	641	5023	66937	3741622
Ondansetron		9.23458e-295	3.51115	1293	20700	66285	3725945
Lorazepam		3.12812e-284	2.61729	1965	42386	65613	3704259
Ramipril	http://www.drugbank.ca/drugs/DB00178	2.89669e-275	2.96555	1539	29213	66039	3717432
Pantoprazole		7.96793e-263	2.5966	1840	39956	65738	3706689
Vancomycin		6.67143e-261	4.1399	933	12627	66645	3734018
Amiodarone		3.23414e-252	3.90227	966	13872	66612	3732773
Heparin Sodium		1.10917e-249	8.34181	481	3217	67097	3743428
Nitroglycerin	http://www.drugbank.ca/drugs/DB00727	1.35855e-245	3.95614	925	13097	66653	3733548
Dopamine		8.8843e-243	10.9741	393	1996	67185	3744649
Fentanyl		1.90008e-241	2.84894	1436	28336	66142	3718309
Allopurinol		3.7803e-235	2.82065	1421	28315	66157	3718330
Valsartan	http://www.drugbank.ca/drugs/DB00177	1.47883e-230	2.63935	1562	33289	66016	3713356
Simvastatin		3.15041e-220	1.96544	2859	82359	64719	3664286
Enoxaparin Sodium		8.43779e-215	3.47546	950	15308	66628	3731337
Clonidine	http://www.drugbank.ca/drugs/DB00575	1.4761e-198	3.56527	848	13307	66730	3733338
Hydrochlorothiazide	http://www.drugbank.ca/drugs/DB00999	1.79555e-197	2.42309	1567	36349	66011	3710296
Docusate Calcium		9.22724e-193	3.59166	815	12691	66763	3733954
Diphenhydramine		1.04905e-191	2.8378	1142	22558	66436	3724087
Cytarabine		2.28156e-178	3.90411	679	9715	66899	3736930
Enalapril Maleate	http://www.drugbank.ca/drugs/DB00584	3.29584e-177	3.20471	874	15256	66704	3731389
Diltiazem	http://www.drugbank.ca/drugs/DB00343	1.09963e-173	3.21592	852	14817	66726	3731828
Carboplatin		7.58367e-171	3.04117	910	16741	66668	3729904
Lidocaine		8.83575e-170	3.94923	637	9006	66941	3737639
Bortezomib		9.03515e-170	3.30741	800	13522	66778	3733123
Omeprazole		2.32514e-167	1.80946	2741	85536	64837	3661109
Sodium		2.646e-149	3.48749	653	10453	66925	3736192
Magnesium		3.03839e-149	2.96124	826	15591	66752	3731054
Prochlorperazine		8.57928e-141	3.57703	595	9281	66983	3737364
Bupivacaine		2.61035e-139	6.11743	337	3067	67241	3743578
Fluconazole		6.83908e-138	2.92926	775	14780	66803	3731865
Doxazosin	http://www.drugbank.ca/drugs/DB00590	1.98988e-136	3.64225	563	8622	67015	3738023
Nifedipine	http://www.drugbank.ca/drugs/DB01115	5.36337e-129	3.13084	654	11658	66924	3734987
Cetuximab		6.42524e-123	3.01441	659	12200	66919	3734445
Ranitidine		4.17431e-122	2.23018	1139	28581	66439	3718064
Benadryl		1.16803e-121	2.83428	719	14162	66859	3732483
Famotidine		4.80979e-120	2.69135	774	16060	66804	3730585
Dexamethasone		1.84755e-118	2.19092	1149	29347	66429	3717298
Hydrocortisone		3.35157e-118	2.9265	663	12642	66915	3734003
Levofloxacin		3.77334e-117	2.43016	912	20973	66666	3725672
Rocuronium Bromide		2.07874e-116	8.2267	224	1514	67354	3745131
Tamsulosin Hydrochloride		2.94034e-116	2.91201	657	12589	66921	3734056
Burn Relief Spray		6.47593e-114	4.37312	378	4813	67200	3741832
Verapamil Hydrochloride	http://www.drugbank.ca/drugs/DB00661	4.52528e-111	2.93572	619	11761	66959	3734884
Methylprednisolone		6.7521e-110	2.29199	963	23483	66615	3723162
Ceftriaxone		9.55983e-109	3.29677	510	8622	67068	3738023
Levothyroxine		1.67437e-108	1.60232	2691	94526	64887	3652119
Cefazolin		2.38189e-108	5.95262	267	2495	67311	3744150
Iron		2.80093e-105	2.66124	690	14467	66888	3732178
Sevoflurane		3.52211e-105	6.12042	253	2299	67325	3744346
Cisplatin		1.97612e-104	2.42027	817	18849	66761	3727796
Metolazone	http://www.drugbank.ca/drugs/DB00524	2.08125e-104	5.32325	284	2968	67294	3743677
Candesartan Cilexetil	http://www.drugbank.ca/drugs/DB00796	3.81575e-104	2.97689	567	10619	67011	3736026
Vecuronium Bromide		4.85683e-103	9.09088	185	1131	67393	3745514
Epinephrine		1.10923e-99	4.4205	326	4104	67252	3742541
Metronidazole		2.08335e-99	2.7652	609	12281	66969	3734364
Torsemide		2.75658e-99	3.84933	380	5496	67198	3741149
Losartan Potassium	http://www.drugbank.ca/drugs/DB00678	9.27877e-99	2.36656	807	19037	66771	3727608
Isodium Chloride		2.7827e-97	4.79899	292	3385	67286	3743260
Zolpidem Tartrate		2.90379e-96	1.88661	1360	40348	66218	3706297
Epoetin Alfa		1.11619e-95	3.95733	354	4979	67224	3741666
Vincristine Sulfate		1.35571e-95	4.3728	316	4021	67262	3742624
Hydromorphone		2.50859e-93	3.02234	495	9125	67083	3737520
Renagel		2.59854e-93	5.32736	253	2641	67325	3744004
Norepinephrine Bitartrate		3.50056e-93	8.68865	172	1100	67406	3745545
Anti-Itch Cream		6.29582e-93	3.2549	442	7563	67136	3739082
Docetaxel		2.60109e-92	2.49188	680	15221	66898	3731424
Propranolol	http://www.drugbank.ca/drugs/DB00571	6.83639e-92	2.64392	607	12800	66971	3733845
Calcium		4.6748e-90	1.79045	1487	46497	66091	3700148
Oxygen		4.93422e-87	3.36236	395	6540	67183	3740105
Lansoprazole		1.31951e-85	1.86921	1237	37005	66341	3709640
Gabapentin		1.94775e-85	1.68722	1720	57111	65858	3689534
Bisoprolol Fumarate	http://www.drugbank.ca/drugs/DB00612	3.08139e-82	2.96788	447	8387	67131	3738258
Midodrine Hydrochloride		9.34243e-82	11.2838	128	630	67450	3746015
Etoposide		1.16817e-81	2.67677	526	10948	67052	3735697
Promethazine		1.83519e-80	2.70722	508	10453	67070	3736192
Diazepam		4.44618e-79	1.95072	1010	28916	66568	3717729
Acyclovir		5.67181e-77	2.39553	609	14169	66969	3732476
Ciprofloxacin		2.21104e-73	2.16408	721	18578	66857	3728067
Temazepam		6.75628e-72	2.52386	513	11321	67065	3735324
Cefuroxime		7.4255e-72	3.84523	273	3948	67305	3742697
Propafenone Hydrochloride		1.78557e-70	5.20053	194	2073	67384	3744572
Donepezil		1.42835e-69	2.8167	409	8082	67169	3738563
Isoflurane		1.55285e-68	8.85089	124	778	67454	3745867
Moxifloxacin		2.9775e-67	2.37476	539	12642	67039	3734003
Prednisone		3.29251e-67	1.5812	1717	60771	65861	3685874
Labetalol	http://www.drugbank.ca/drugs/DB00598	9.51807e-66	4.01047	237	3285	67341	3743360
Cefepime		1.03258e-65	4.17891	226	3006	67352	3743639
Citalopram		1.52785e-63	1.75586	1101	35010	66477	3711635
Chlorhexidine Gluconate		1.40971e-62	6.89103	135	1088	67443	3745557
Ipratropium Bromide		5.16514e-60	2.51584	428	9468	67150	3737177
Irbesartan	http://www.drugbank.ca/drugs/DB01029	1.12241e-59	2.36777	479	11262	67099	3735383
Clofarabine		4.4367e-59	6.5744	132	1115	67446	3745530
Lactulose		9.2101e-59	2.75177	357	7217	67221	3739428
Megestrol Acetate		3.21736e-58	3.62862	236	3615	67342	3743030
Bisacodyl		8.67567e-58	3.58308	238	3692	67340	3742953
Atorvastatin Calcium		1.89839e-56	1.43719	2235	87095	65343	3659550
Fingolimod Hcl		4.39822e-56	2.42248	429	9855	67149	3736790
Nystatin		5.54587e-56	3.34798	252	4184	67326	3742461
Gentamicin		4.13623e-55	3.4292	240	3890	67338	3742755
Tizanidine		1.40716e-54	3.16239	266	4676	67312	3741969
Alprazolam		2.00135e-54	1.55594	1471	52826	66107	3693819
Regadenoson		4.58375e-54	6.89582	116	934	67462	3745711
Cyclophosphamide		5.0532e-54	1.76759	909	28679	66669	3717966
Dextrose		1.66122e-52	7.98711	101	702	67477	3745943
Albuterol		1.73454e-51	1.58018	1300	45936	66278	3700709
Paclitaxel		1.75662e-51	2.2239	469	11737	67109	3734908
Clonazepam		2.38081e-51	1.63146	1142	39064	66436	3707581
Oxaliplatin		1.31738e-50	2.11821	515	13534	67063	3733111
Albumin Human		2.02835e-50	5.51474	130	1309	67448	3745336
Remifentanil Hydrochloride		3.223e-50	8.55408	92	597	67486	3746048
Diclofenac		1.37849e-48	1.83641	722	21904	66856	3724741
Mirtazapine		5.1882e-48	1.96713	587	16615	66991	3730030
Colchicine		1.0096e-47	3.08394	240	4325	67338	3742320
Captopril	http://www.drugbank.ca/drugs/DB01197	7.00407e-47	2.9969	246	4562	67332	3742083
Eptifibatide		1.02448e-46	5.0236	131	1448	67447	3745197
Alfuzosin	http://www.drugbank.ca/drugs/DB00346	1.08188e-46	4.07815	163	2220	67415	3744425
Mannitol		7.13805e-46	5.12915	126	1364	67452	3745281
Succinylcholine Chloride		8.24505e-46	7.46588	92	684	67486	3745961
Risperidone		8.81629e-44	1.6678	889	29709	66689	3716936
Haloperidol		9.90632e-44	2.13871	432	11237	67146	3735408
Protamine Sulfate		2.8455e-43	5.02099	121	1338	67457	3745307
Standardized Senna Concentrate		6.71581e-43	3.52866	178	2802	67400	3743843
Meperidine		1.0718e-42	3.7132	166	2483	67412	3744162
Doxorubicin Hydrochloride		4.01995e-42	2.88054	234	4514	67344	3742131
Pegaspargase		1.19756e-41	7.50256	83	614	67495	3746031
Bivalirudin		1.27304e-41	4.73917	123	1441	67455	3745204
Sucralfate		1.42294e-41	2.99619	217	4024	67361	3742621
Nicardipine	http://www.drugbank.ca/drugs/DB00622	1.82418e-41	4.83834	120	1377	67458	3745268
Loperamide		2.17574e-41	2.45595	304	6881	67274	3739764
Meropenem		3.15407e-41	3.14575	200	3532	67378	3743113
Filgrastim		4.40269e-41	2.32039	338	8099	67240	3738546
Telmisartan	http://www.drugbank.ca/drugs/DB00966	8.84338e-41	2.22481	367	9173	67211	3737472
Leucovorin Calcium		1.62683e-40	2.2374	360	8947	67218	3737698
Terazosin	http://www.drugbank.ca/drugs/DB01162	1.66781e-40	4.97164	114	1273	67464	3745372
Calcitriol		2.17214e-40	2.83302	230	4511	67348	3742134
Sennoside		2.21023e-40	2.58057	270	5815	67308	3740830
Metformin		2.72439e-39	1.46538	1373	52284	66205	3694361
Fluorouracil		9.23984e-39	1.81453	590	18098	66988	3728547
Etomidate		2.85993e-38	7.23874	78	598	67500	3746047
Guaifenesin		7.31352e-38	2.84017	214	4186	67364	3742459
Sotalol Hydrochloride		9.94114e-38	4.46558	118	1467	67460	3745178
Perindopril Erbumine	http://www.drugbank.ca/drugs/DB00790	1.5563e-37	3.11306	184	3283	67394	3743362
Clozapine		1.69408e-37	1.69572	711	23347	66867	3723298
Amoxicillin		2.14228e-37	2.04133	410	11170	67168	3735475
Cephalexin		2.2393e-37	2.53577	257	5632	67321	3741013
Olmesartan Medoxomil-Hydrochlorothiazide	http://www.drugbank.ca/drugs/DB00999	4.65479e-37	4.28697	121	1567	67457	3745078
Darbepoetin Alfa		4.91123e-37	2.19971	340	8593	67238	3738052
Hydroxyzine		4.08846e-36	2.26666	310	7602	67268	3739043
Senna		1.4421e-35	2.89754	194	3719	67384	3742926
Azithromycin		1.45137e-35	1.90202	469	13716	67109	3732929
Felodipine	http://www.drugbank.ca/drugs/DB01023	1.69339e-35	2.56669	238	5152	67340	3741493
Ampicillin		1.83341e-34	4.36161	110	1400	67468	3745245
Alteplase		7.74508e-34	3.29573	152	2561	67426	3744084
Clindamycin		2.24016e-33	2.67594	207	4297	67371	3742348
Finasteride		3.59846e-33	2.09693	338	8960	67240	3737685
Baclofen		4.37526e-33	1.71281	601	19526	66977	3727119
Sildenafil	http://www.drugbank.ca/drugs/DB00203	1.13008e-32	1.58984	782	27388	66796	3719257
Dolasetron Mesylate		1.6048e-32	5.93481	77	720	67501	3745925
Amphotericin B		2.38961e-31	2.80345	179	3546	67399	3743099
Tramadol		3.05635e-31	1.75203	524	16637	67054	3730008
Anti-Thymocyte Globulin (Rabbit)		4.6613e-31	3.00207	159	2941	67419	3743704
Pravastatin Sodium		7.31014e-31	1.9728	365	10285	67213	3736360
Nadolol	http://www.drugbank.ca/drugs/DB01203	1.12797e-30	3.22827	141	2425	67437	3744220
Acetylcysteine		2.48286e-30	3.63167	119	1819	67459	3744826
Alcohol		1.03886e-29	2.07573	308	8246	67270	3738399
Olanzapine		6.90165e-29	1.53675	790	28618	66788	3718027
Minoxidil	http://www.drugbank.ca/drugs/DB00350	9.39599e-29	4.22435	94	1235	67484	3745410
Indapamide	http://www.drugbank.ca/drugs/DB00808	1.38492e-28	2.80582	162	3206	67416	3743439
Ibuprofen		1.50577e-28	1.41247	1181	46594	66397	3700051
Flecainide		1.57556e-28	2.96547	148	2771	67430	3743874
Valproic Acid		2.22862e-28	1.68384	541	17871	67037	3728774
Bumetanide		5.3775e-28	3.10988	135	2410	67443	3744235
Ascorbic Acid		6.71672e-28	1.91902	353	10224	67225	3736421
Quinapril	http://www.drugbank.ca/drugs/DB00881	1.06002e-27	2.22208	244	6100	67334	3740545
Sertraline		1.84394e-27	1.41917	1103	43299	66475	3703346
Ceftazidime		2.94005e-27	3.81198	100	1456	67478	3745189
Isopropyl Alcohol		5.51277e-27	2.57235	177	3821	67401	3742824
Folic Acid		9.69665e-27	1.3731	1296	52603	66282	3694042
Sargramostim		2.55667e-26	5.21613	69	734	67509	3745911
Oxycodone		3.33798e-26	1.48475	832	31193	66746	3715452
Meclizine		8.86287e-26	2.55178	171	3721	67407	3742924
Octreotide Acetate		1.11667e-25	3.30118	113	1900	67465	3744745
Escitalopram		1.66131e-25	1.47758	827	31154	66751	3715491
Cilostazol		1.86616e-25	2.58292	165	3547	67413	3743098
Eplerenone		4.67406e-25	3.85988	90	1294	67488	3745351
Iodixanol		5.03579e-25	5.00408	68	754	67510	3745891
Fosinopril Sodium	http://www.drugbank.ca/drugs/DB00492	7.84403e-25	3.44171	103	1661	67475	3744984
Cinacalcet Hydrochloride		2.47384e-24	2.66159	149	3108	67429	3743537
Epoprostenol	http://www.drugbank.ca/drugs/DB01240	2.48875e-24	2.64126	151	3174	67427	3743471
Adenosine		4.83062e-24	5.56702	59	588	67519	3746057
Pegfilgrastim		1.1896e-23	1.984	270	7560	67308	3739085
Palonosetron Hydrochloride		2.6884e-23	3.29512	102	1718	67476	3744927
Aliskiren Hemifumarate		4.55297e-23	2.85538	125	2430	67453	3744215
Benzonatate		7.29976e-23	3.31785	99	1656	67479	3744989
Thiamine Hydrochloride		7.72493e-23	3.7622	84	1239	67494	3745406
Ropivacaine Hydrochloride		8.52233e-23	4.88188	63	716	67515	3745929
Melphalan		1.41845e-22	2.00734	249	6890	67329	3739755
Ergocalciferol		5.19186e-22	1.4316	826	32107	66752	3714538
Rivastigmine		6.60887e-22	2.03066	234	6400	67344	3740245
Insulin		2.27164e-21	1.28991	1550	66966	66028	3679679
Iloprost	http://www.drugbank.ca/drugs/DB01088	3.38916e-21	2.54487	139	3032	67439	3743613
Metoclopramide		2.43196e-20	1.41827	796	31225	66782	3715420
Clarithromycin		4.46037e-20	1.80925	293	8996	67285	3737649
Oxybutynin		6.31903e-20	1.92135	244	7053	67334	3739592
Lanthanum Carbonate		6.58717e-20	3.03099	97	1776	67481	3744869
Bosentan	http://www.drugbank.ca/drugs/DB00559	7.22589e-20	1.54628	511	18371	67067	3728274
Fexofenadine		7.3861e-20	1.5653	485	17223	67093	3729422
Paricalcitol		1.32525e-19	2.34913	149	3521	67429	3743124
Cimetidine		2.28809e-19	2.44306	136	3090	67442	3743555
Levalbuterol Hydrochloride		2.55559e-19	2.27327	157	3834	67421	3742811
Polyethylene Glycol 3350		3.84686e-19	1.76947	298	9355	67280	3737290
Oxazepam		4.18973e-19	2.38894	140	3253	67438	3743392
Gemfibrozil		5.9031e-19	1.92415	230	6638	67348	3740007
Rituximab		1.87501e-18	1.50929	524	19299	67054	3727346
Venlafaxine		2.00367e-18	1.38196	826	33250	66752	3713395
Glyburide		2.05914e-18	1.58379	425	14912	67153	3731733
Glipizide		2.30429e-18	1.49127	551	20540	67027	3726105
Rabeprazole		7.24926e-18	1.66698	338	11264	67240	3735381
Phytonadione		8.34685e-18	4.52148	52	638	67526	3746007
Clorazepate Dipotassium		9.44503e-18	2.71485	102	2085	67476	3744560
Trimethoprim		1.29469e-17	2.71688	101	2063	67477	3744582
Alendronate Sodium		1.72607e-17	1.34625	916	37855	66662	3708790
Clotrimazole		6.61812e-17	2.853	89	1731	67489	3744914
Mupirocin		8.66396e-17	3.04032	80	1460	67498	3745185
Theophylline		8.7869e-17	1.99684	182	5060	67396	3741585
Irinotecan		1.1293e-16	2.00848	178	4920	67400	3741725
Aprepitant		1.95862e-16	2.40402	117	2701	67461	3743944
Ivermectin		3.05593e-16	3.28319	69	1166	67509	3745479
Fondaparinux Sodium		4.99629e-16	1.9962	173	4811	67405	3741834
Fosaprepitant Dimeglumine		5.12308e-16	2.53134	103	2258	67475	3744387
Fluoxetine		6.04735e-16	1.35035	809	33319	66769	3713326
Timolol	http://www.drugbank.ca/drugs/DB00373	1.17379e-15	2.20349	133	3350	67445	3743295
Erythropoietin		1.49886e-15	1.78709	229	7115	67349	3739530
Linezolid		2.08358e-15	1.93388	180	5167	67398	3741478
Flurazepam Hydrochloride		2.12862e-15	4.27402	47	610	67531	3746035
Chlorthalidone	http://www.drugbank.ca/drugs/DB00310	2.50193e-15	3.51569	59	931	67519	3745714
Doxycycline		2.74441e-15	1.75047	240	7613	67338	3739032
Cyanocobalamin		3.53146e-15	2.12189	140	3662	67438	3742983
Ezetimibe		6.19506e-15	1.45622	490	18698	67088	3727947
Dipyridamole		8.76452e-15	2.53323	94	2059	67484	3744586
Hydrocodone		9.03391e-15	1.90073	180	5257	67398	3741388
Silodosin		1.06867e-14	3.9336	49	691	67529	3745954
Bromocriptine Mesylate		1.10585e-14	3.47864	57	909	67521	3745736
Lovastatin		1.59499e-14	1.66473	269	8973	67309	3737672
Ranolazine		1.96674e-14	2.73317	80	1624	67498	3745021
Gemcitabine		2.45016e-14	1.52249	379	13828	67199	3732817
Alemtuzumab		2.54999e-14	2.23986	116	2874	67462	3743771
Quinine Sulfate		3.80103e-14	2.50959	91	2012	67487	3744633
Iloperidone		4.75178e-14	4.05216	45	616	67533	3746029
Ioversol		7.57502e-14	2.6405	81	1702	67497	3744943
Dalteparin Sodium		9.57086e-14	2.18465	117	2972	67461	3743673
Ketorolac Tromethamine		1.15934e-13	2.99255	65	1205	67513	3745440
Escitslopram		1.98563e-13	1.86669	170	5055	67408	3741590
Ganciclovir		2.84965e-13	2.47292	87	1952	67491	3744693
Benazepril Hydrochloride	http://www.drugbank.ca/drugs/DB00542	3.121e-13	1.96011	146	4134	67432	3742511
Glycopyrrolate		3.74846e-13	3.874	44	630	67534	3746015
Trandolapril	http://www.drugbank.ca/drugs/DB00519	4.07821e-13	2.79824	69	1368	67509	3745277
Topotecan		4.75457e-13	2.50958	83	1835	67495	3744810
Maxzide		6.40944e-13	2.24131	103	2550	67475	3744095
Mesna		7.43037e-13	2.5363	80	1750	67498	3744895
Voriconazole		8.84649e-13	1.77207	188	5889	67390	3740756
Fluvastatin		1.28837e-12	2.02523	127	3480	67451	3743165
Granisetron		1.29014e-12	2.45864	83	1873	67495	3744772
Arsenic Trioxide		1.37755e-12	3.36594	50	824	67528	3745821
Memantine Hydrochloride		1.81619e-12	1.76215	186	5859	67392	3740786
Naproxen		2.18927e-12	1.33027	667	27867	66911	3718778
Dronedarone		2.50698e-12	1.95766	135	3827	67443	3742818
Pentoxifylline		3.09051e-12	3.11381	54	962	67524	3745683
Treprostinil	http://www.drugbank.ca/drugs/DB00374	7.14979e-12	1.72348	189	6087	67389	3740558
Tadalafil	http://www.drugbank.ca/drugs/DB00820	1.21456e-11	1.55883	269	9581	67309	3737064
Indomethacin		1.38787e-11	1.89141	138	4049	67440	3742596
Chlorpheniramine Maleate		2.38761e-11	2.52166	70	1540	67508	3745105
Agalsidase Beta		2.48211e-11	2.32348	82	1958	67496	3744687
Phenytoin		3.74274e-11	1.41678	403	15798	67175	3730847
Stool Softener		4.17569e-11	2.43379	73	1664	67505	3744981
Lithium		4.3618e-11	1.46462	337	12777	67241	3733868
Glimepiride		6.70836e-11	1.37114	473	19162	67105	3727483
Dronabinol		7.1735e-11	2.75425	57	1148	67521	3745497
Ketoprofen		1.14821e-10	2.10498	95	2504	67483	3744141
Simethicone		1.30591e-10	2.82955	53	1039	67525	3745606
Oxymetazoline Hydrochloride		1.63949e-10	1.82314	137	4170	67441	3742475
Clomipramine Hydrochloride		2.02336e-10	2.48675	65	1450	67513	3745195
Temozolomide		2.03156e-10	1.80813	139	4266	67439	3742379
Amitriptyline Hydrochloride		2.21141e-10	2.1248	90	2350	67488	3744295
Alglucosidase Alfa		2.57781e-10	2.87402	50	965	67528	3745680
Hyoscyamine Sulfate		3.73708e-10	2.34031	71	1683	67507	3744962
Perflutren		5.56135e-10	2.34974	69	1629	67509	3745016
Octinoxate		5.97875e-10	1.303	594	25326	66984	3721319
Dapsone		6.78246e-10	2.29026	72	1744	67506	3744901
Decitabine		1.00377e-09	3.12799	41	727	67537	3745918
Carisoprodol		1.5322e-09	1.53289	228	8256	67350	3738389
Nebivolol Hydrochloride	http://www.drugbank.ca/drugs/DB04861	1.75145e-09	1.86093	114	3399	67464	3743246
Tolvaptan		1.98364e-09	3.00196	42	776	67536	3745869
Famciclovir		2.14248e-09	2.65621	51	1065	67527	3745580
Dimethicone		3.97572e-09	2.92652	42	796	67536	3745849
Ketoconazole		4.40569e-09	2.12095	77	2014	67501	3744631
Bicalutamide		4.86634e-09	1.79419	120	3711	67458	3742934
Cetirizine		5.57968e-09	1.33227	449	18716	67129	3727929
Bacitracin Zinc		5.93104e-09	2.36043	60	1410	67518	3745235
Erythromycin		7.4504e-09	1.78933	118	3659	67460	3742986
Nateglinide		8.56262e-09	2.09754	76	2010	67502	3744635
Phenelzine Sulfate		8.80255e-09	2.9307	40	757	67538	3745888
Nizatidine		1.64498e-08	2.6996	44	904	67534	3745741
Prednisolone		3.19497e-08	1.22437	789	35804	66789	3710841
Duloxetine		4.56444e-08	1.21657	820	37450	66758	3709195
Thalidomide		4.9417e-08	1.33321	389	16200	67189	3730445
Basiliximab		7.12195e-08	2.12961	64	1667	67514	3744978
Loratadine		7.71104e-08	1.32914	385	16082	67193	3730563
Calcitonin Salmon		8.02555e-08	1.9693	77	2169	67501	3744476
Flunisolide		1.72948e-07	2.81729	35	689	67543	3745956
Tobramycin		2.04744e-07	1.79324	94	2908	67484	3743737
Rifampin		2.20612e-07	2.02091	67	1839	67511	3744806
Trazodone Hydrochloride		3.70062e-07	1.87277	79	2340	67499	3744305
Methyldopa	http://www.drugbank.ca/drugs/DB00968	4.0444e-07	2.44943	42	951	67536	3745694
Carbamazepine		4.25478e-07	1.27022	473	20676	67105	3725969
Ropinirole		4.54144e-07	1.40871	237	9337	67341	3737308
Rasagiline Mesylate		5.40141e-07	2.22391	50	1247	67528	3745398
Amantadine Hydrochloride		5.85903e-07	1.91093	72	2090	67506	3744555
Abciximab		6.8129e-07	2.02605	61	1670	67517	3744975
Zoledronic Acid		7.91258e-07	1.2236	625	28367	66953	3718278
Mitoxantrone		8.13301e-07	2.0415	59	1603	67519	3745042
Ursodiol		8.41461e-07	1.59377	127	4421	67451	3742224
Scopolamine		8.51552e-07	2.32193	44	1051	67534	3745594
Macrodantin		1.21402e-06	2.6189	34	720	67544	3745925
Acebutolol Hydrochloride	http://www.drugbank.ca/drugs/DB01193	1.55918e-06	2.19794	47	1186	67531	3745459
Gatifloxacin		1.74114e-06	2.30631	42	1010	67536	3745635
Triazolam		2.30237e-06	1.67837	96	3173	67482	3743472
Zaleplon		3.11292e-06	2.20244	44	1108	67534	3745537
Imipramine Hydrochloride		3.40962e-06	2.49087	34	757	67544	3745888
Methocarbamol		3.75582e-06	1.68779	90	2958	67488	3743687
Lubiprostone		5.64032e-06	2.05261	49	1324	67529	3745321
Mycophenolic Acid		7.43527e-06	1.23767	457	20498	67121	3726147
Risedronate Sodium		7.48291e-06	1.30382	300	12770	67278	3733875
Pramipexole		8.89979e-06	1.41648	176	6894	67402	3739751
Tolterodine		1.09217e-05	1.36089	217	8848	67361	3737797
Mometasone		1.22941e-05	1.36542	210	8534	67368	3738111
Desloratadine		1.73777e-05	1.58676	97	3391	67481	3743254
Selegiline		1.87067e-05	2.28552	34	825	67544	3745820
Repaglinide		2.18974e-05	1.67621	77	2548	67501	3744097
Zinc		2.49375e-05	1.83163	57	1726	67521	3744919
Betamethasone		2.71176e-05	1.77622	62	1936	67516	3744709
Fluticasone		2.76044e-05	1.1996	539	24944	67039	3721701
Thiotepa		3.48624e-05	2.24274	33	816	67545	3745829
Pemetrexed Disodium		4.31566e-05	1.48611	116	4330	67462	3742315
Ambrisentan		4.67905e-05	1.2688	301	13165	67277	3733480
Hydroxyurea		5.24713e-05	1.58374	86	3012	67492	3743633
Fluvoxamine Maleate		5.29857e-05	2.04044	39	1060	67539	3745585
Metaxalone		5.47064e-05	1.55583	92	3280	67486	3743365
Modafinil		5.74954e-05	1.38589	161	6445	67417	3740200
Mercaptopurine		8.62325e-05	1.46729	113	4272	67465	3742373
Cefotaxime Sodium		9.15557e-05	2.04974	36	974	67542	3745671
Triamterene	http://www.drugbank.ca/drugs/DB00384	0.000111265	1.6848	62	2041	67516	3744604
Dorzolamide Hydrochloride		0.000122415	2.18041	30	763	67548	3745882
Itraconazole		0.000133754	1.51054	93	3415	67485	3743230
Quetiapine Fumarate		0.000147584	1.12087	1087	53860	66491	3692785
Cholestyramine		0.000176075	1.72217	54	1739	67524	3744906
Galantamine Hydrobromide		0.000193258	1.89274	40	1172	67538	3745473
Pioglitazone		0.000194588	1.20444	400	18431	67178	3728214
Phenobarbital		0.000203786	1.72095	53	1708	67525	3744937
Antifungal		0.000252518	2.22156	26	649	67552	3745996
Benztropine Mesylate		0.000266043	1.47493	94	3535	67484	3743110
Nortriptyline Hydrochloride		0.000294609	1.90341	37	1078	67541	3745567
Guanfacine Hydrochloride	http://www.drugbank.ca/drugs/DB01018	0.000351414	2.17136	26	664	67552	3745981
Caspofungin Acetate		0.000358045	1.7509	46	1457	67532	3745188
Azacitidine		0.000422003	1.45312	94	3588	67484	3743057
Aztreonam		0.000436514	2.01407	30	826	67548	3745819
Brimonidine Tartrate	http://www.drugbank.ca/drugs/DB00484	0.000451922	1.87632	36	1064	67542	3745581
Chlordiazepoxide Hydrochloride		0.000540647	2.14269	25	647	67553	3745998
Miconazole Nitrate		0.00055697	1.77495	41	1281	67537	3745364
Cefdinir		0.000625546	2.02174	28	768	67550	3745877
Telithromycin		0.000885394	1.48702	74	2760	67504	3743885
Fenofibrate		0.00088718	1.17851	396	18646	67182	3727999
Tigecycline		0.00094973	1.76491	38	1194	67540	3745451
Ibritumomab Tiuxetan		0.00115253	1.91218	29	841	67549	3745804
Vinorelbine		0.0011542	1.38905	100	3993	67478	3742652
Psyllium Husk		0.00119312	1.70186	41	1336	67537	3745309
Acarbose		0.00121403	1.78556	35	1087	67543	3745558
Daptomycin		0.00127027	1.44651	79	3029	67499	3743616
Nitrofurantoin		0.00132074	1.50454	65	2396	67513	3744249
Pseudoephedrine		0.00139866	1.48151	69	2583	67509	3744062
Gadoteridol		0.00145566	1.95891	26	736	67552	3745909
Duloxetin Hydrochloride		0.00150068	1.62691	46	1568	67532	3745077
Gefitinib		0.00152496	1.39333	93	3702	67485	3742943
Pancrelipase		0.00169898	1.48311	66	2468	67512	3744177
Meprobamate		0.0018494	1.98336	24	671	67554	3745974
Dutasteride		0.00195345	1.27924	155	6721	67423	3739924
Valganciclovir Hydrochloride		0.00199289	1.64138	42	1419	67536	3745226
Povidone-Iodine		0.00208177	1.83367	29	877	67549	3745768
Nisoldipine	http://www.drugbank.ca/drugs/DB00401	0.00212745	1.93077	25	718	67553	3745927
Azelastine Hydrochloride		0.00238955	1.53244	53	1918	67525	3744727
Pyridostigmine Bromide		0.00286601	1.77165	30	939	67548	3745706
Belimumab		0.00361287	1.59441	41	1426	67537	3745219
Sevelamer Carbonate		0.00373087	1.9007	23	671	67555	3745974
Buspirone Hydrochloride		0.00399107	1.55712	44	1567	67534	3745078
Cyclosporine		0.00419622	1.1308	497	24388	67081	3722257
Esomeprazole		0.00483239	1.07433	1396	72145	66182	3674500
Carmustine		0.00488505	1.61776	36	1234	67542	3745411
Propylene Glycol		0.00537893	1.6906	30	984	67548	3745661
Gadopentetate Dimeglumine		0.00620599	1.29968	104	4438	67474	3742207
Fludarabine Phosphate		0.0062729	1.25082	140	6208	67438	3740437
Oxcarbazepine		0.00818083	1.20063	191	8824	67387	3737821
Primidone		0.00836299	1.42193	55	2145	67523	3744500
Omalizumab		0.00890777	1.20322	182	8390	67396	3738255
Misoprostol		0.0096298	1.28239	101	4368	67477	3742277
Melatonin		0.0105434	1.38997	58	2314	67520	3744331
Vinblastine Sulfate		0.0109865	1.68031	25	825	67553	3745820
Goserelin Acetate		0.0111259	1.35921	65	2652	67513	3743993
Norfloxacin		0.0124176	1.6106	28	964	67550	3745681
Entacapone		0.0131146	1.46586	41	1551	67537	3745094
Acetazolamide		0.0137556	1.73278	21	672	67557	3745973
Dicyclomine Hydrochloride		0.0141101	1.29257	84	3604	67494	3743041
Gadoversetamide		0.0151248	1.69193	22	721	67556	3745924
Etodolac		0.0152774	1.36481	57	2316	67521	3744329
Piroxicam		0.0157312	1.36245	57	2320	67521	3744325
Bleomycin		0.0163271	1.34816	60	2468	67518	3744177
Brinzolamide		0.0163931	1.53343	31	1121	67547	3745524
Gadobenate Dimeglumine		0.0164759	1.42269	44	1715	67534	3744930
Febuxostat		0.0192242	1.65071	22	739	67556	3745906
Dacarbazine		0.0208164	1.46364	35	1326	67543	3745319
Ofatumumab		0.0222783	1.57169	25	882	67553	3745763
Caffeine		0.0232608	1.61787	22	754	67556	3745891
Desmopressin Acetate		0.0238556	1.50707	29	1067	67549	3745578
Cyclobenzaprine Hydrochloride		0.025956	1.51993	27	985	67551	3745660
Dofetilide		0.0291305	1.29056	64	2750	67514	3743895
Beclomethasone Dipropionate		0.0301776	1.27272	70	3050	67508	3743595
Ethambutol Hydrochloride		0.0329532	1.33927	47	1946	67531	3744699
Olopatadine Hydrochloride		0.0366995	1.45781	28	1065	67550	3745580
Ofloxacin		0.0387165	1.40433	33	1303	67545	3745342
Tapentadol Hydrochloride		0.0414492	1.44023	28	1078	67550	3745567
Ifosfamide		0.0419351	1.24814	70	3110	67508	3743535
Bendamustine Hydrochloride		0.0510657	1.25784	59	2601	67519	3744044
Valacyclovir		0.0518827	1.11939	227	11247	67351	3735398
Abiraterone Acetate		0.0523239	1.34006	37	1531	67541	3745114
Cabergoline		0.0548207	1.37403	31	1251	67547	3745394
Clobetasol Propionate		0.0581798	1.32188	38	1594	67540	3745051
Ipilimumab		0.0585504	1.24586	59	2626	67519	3744019
Busulfan		0.0631492	1.20618	76	3494	67502	3743151
Alprostadil		0.0758245	1.3164	33	1390	67545	3745255
Deferoxamine Mesylate		0.0818478	1.45274	18	687	67560	3745958
Saw Palmetto		0.0827061	1.41989	20	781	67558	3745864
Tetrahydrozoline Hcl		0.0858205	1.41265	20	785	67558	3745860
Interferon (Suis)		0.085845	1.29956	33	1408	67545	3745237
Crizotinib		0.0860003	1.28864	35	1506	67543	3745139
Levetiracetam		0.0886817	1.07637	362	18653	67216	3727992
Omega-3-Acid Ethyl Esters		0.0915783	1.11646	161	7997	67417	3738648
Meloxicam		0.0937138	1.08768	267	13614	67311	3733031
Atovaquone		0.10014	1.39533	19	755	67559	3745890
Cortisone Acetate		0.102496	1.2751	33	1435	67545	3745210
Trospium Chloride		0.104856	1.31535	26	1096	67552	3745549
Formoterol Fumarate		0.108523	1.16721	73	3468	67505	3743177
Posaconazole		0.108719	1.30937	26	1101	67552	3745544
Oxaprozin		0.114467	1.34454	21	866	67557	3745779
Ciclesonide		0.119776	1.32589	22	920	67556	3745725
Tinzaparin Sodium		0.122715	1.22929	38	1714	67540	3744931
Tranexamic Acid		0.123226	1.30334	24	1021	67554	3745624
Abacavir		0.130177	1.1619	65	3102	67513	3743543
Tacrolimus		0.136274	1.05711	420	22035	67158	3724610
Emtricitabine		0.140976	1.24841	29	1288	67549	3745357
Nabumetone		0.145589	1.19212	43	2000	67535	3744645
Minocycline		0.151955	1.1921	41	1907	67537	3744738
Biotin		0.158786	1.22931	29	1308	67549	3745337
Saxagliptin		0.189736	1.14188	52	2525	67526	3744120
Methimazole		0.200074	1.19105	29	1350	67549	3745295
Tamoxifen Citrate		0.200242	1.11542	69	3430	67509	3743215
Latanoprost		0.202649	1.06363	201	10479	67377	3736166
Colesevelam Hydrochloride		0.210322	1.13914	46	2239	67532	3744406
Salmeterol Xinafoate		0.21212	1.08915	100	5091	67478	3741554
Infliximab		0.223134	1.02485	1032	55849	66546	3690796
Triamcinolone Acetonide		0.236094	1.09689	71	3589	67507	3743056
Tiagabine Hydrochloride		0.269001	1.1931	17	790	67561	3745855
Imiquimod		0.272584	1.19717	16	741	67562	3745904
Everolimus		0.306586	1.1227	26	1284	67552	3745361
Vardenafil Hydrochloride	http://www.drugbank.ca/drugs/DB00862	0.306631	1.05507	105	5518	67473	3741127
Budesonide		0.31125	1.03404	244	13084	67334	3733561
Interferon Alfa-2B		0.318039	1.0949	36	1823	67542	3744822
Hypromellose		0.31856	1.13498	20	977	67558	3745668
Ertapenem Sodium		0.320827	1.12931	21	1031	67557	3745614
Dexlansoprazole		0.346123	1.08782	31	1580	67547	3745065
Panitumumab		0.352112	1.06231	52	2714	67526	3743931
Zonisamide		0.353983	1.05896	56	2932	67522	3743713
Montelukast		0.361235	1.01625	544	29682	67034	3716963
Rifaximin		0.361341	1.12537	15	739	67563	3745906
Tocilizumab		0.391843	1.0334	92	4936	67486	3741709
Levocetirizine Dihydrochloride		0.393337	1.05634	37	1942	67541	3744703
Celecoxib		0.395299	1.01003	801	43973	66777	3702672
Deferasirox		0.400645	1.01916	216	11751	67362	3734894
Temsirolimus		0.408732	1.04201	48	2554	67530	3744091
Acitretin		0.425352	1.05522	24	1261	67554	3745384
Apixaban		0.425492	1.07955	14	719	67564	3745926
Lenalidomide		0.436797	1.00667	692	38114	66886	3708531
Capecitabine		0.438281	1.00867	410	22537	67168	3724108
Chlorambucil		0.449874	1.0531	17	895	67561	3745750
Fulvestrant		0.456972	1.02889	35	1886	67543	3744759
Vitamin		0.457044	1.04141	21	1118	67557	3745527
Codeine Sulfate		0.465347	1.03309	24	1288	67554	3745357
Pyrazinamide		0.486401	1.01971	27	1468	67551	3745177
Pamidronate Disodium		0.510337	1.00507	37	2041	67541	3744604
Neomycin Sulfate		0.530812	0.999852	20	1109	67558	3745536
Garlic		0.54661	0.990914	20	1119	67558	3745526
Pentosan Polysulfate Sodium		0.568498	0.97838	15	850	67563	3745795
Divalproex Sodium		0.570905	0.99104	320	17901	67258	3728744
Rotigotine		0.615807	0.954446	23	1336	67555	3745309
Isoniazid		0.634266	0.963268	65	3741	67513	3742904
Tetrabenazine		0.642822	0.942225	25	1471	67553	3745174
Mirabegron		0.648828	0.927104	15	897	67563	3745748
Dextroamphetamine Sulfate		0.654537	0.917643	12	725	67566	3745920
Sulindac		0.658617	0.91696	13	786	67565	3745859
Rivaroxaban		0.660781	0.969596	159	9091	67419	3737554
Tretinoin		0.676855	0.913263	17	1032	67561	3745613
Norethindrone		0.683103	0.914856	20	1212	67558	3745433
Imiglucerase		0.688203	0.922899	28	1682	67550	3744963
Methamphetamine Hydrochloride		0.699053	0.882556	11	691	67567	3745954
Pomalidomide		0.704197	0.878741	11	694	67567	3745951
Hydroxychloroquine Sulfate		0.704453	0.965773	220	12628	67358	3734017
Raloxifene Hydrochloride		0.705788	0.956062	130	7538	67448	3739107
Mitomycin		0.716322	0.883743	15	941	67563	3745704
Pitavastatin Calcium		0.718298	0.900504	23	1416	67555	3745229
Sirolimus		0.737964	0.935698	81	4799	67497	3741846
Verteporfin For Injection		0.738959	0.857322	12	776	67566	3745869
Zafirlukast		0.751509	0.87002	18	1147	67560	3745498
Axitinib		0.7644	0.867594	20	1278	67558	3745367
Gadodiamide		0.765886	0.882056	27	1697	67551	3744948
Cladribine		0.770209	0.822552	10	674	67568	3745971
Roflumilast		0.807209	0.825907	16	1074	67562	3745571
Gadobutrol		0.810721	0.796128	11	766	67567	3745879
Ticagrelor		0.820731	0.853359	28	1819	67550	3744826
Sorafenib		0.822724	0.928359	145	8658	67433	3737987
Trastuzumab		0.826761	0.932135	169	10050	67409	3736595
Pregabalin		0.843194	0.968406	985	56365	66593	3690280
Epirubicin Hydrochloride		0.856633	0.788455	16	1125	67562	3745520
Letrozole		0.866041	0.898066	98	6049	67480	3740596
Enfuvirtide		0.873863	0.821913	29	1956	67549	3744689
Prasugrel Hydrochloride		0.879236	0.839282	39	2576	67539	3744069
Dextromethorphan		0.88354	0.806577	26	1787	67552	3744858
Boceprevir		0.894679	0.879231	87	5485	67491	3741160
Mesalamine		0.912553	0.91527	225	13625	67353	3733020
Dexmethylphenidate Hydrochloride		0.917469	0.669723	9	745	67569	3745900
Azathioprine		0.920467	0.918298	263	15873	67315	3730772
Maraviroc		0.924185	0.66085	9	755	67569	3745890
Salicylic Acid		0.926477	0.643694	8	689	67570	3745956
Teriparatide		0.929693	0.943667	639	37521	66939	3709124
Dactinomycin		0.942095	0.634781	9	786	67569	3745859
Rizatriptan Benzoate		0.948511	0.748738	27	1999	67551	3744646
Anakinra		0.949522	0.684396	15	1215	67563	3745430
Linagliptin		0.954297	0.691419	17	1363	67561	3745282
Calcipotriene		0.95579	0.5961	8	744	67570	3745901
Zolmitriptan		0.96094	0.739112	29	2175	67549	3744470
Eletriptan Hydrobromide		0.962702	0.732831	28	2118	67550	3744527
Eculizumab		0.968369	0.816985	77	5224	67501	3741421
Liothyronine Sodium		0.969634	0.689233	21	1689	67557	3744956
Dornase Alfa		0.970087	0.581501	9	858	67569	3745787
Raltegravir		0.974418	0.781673	56	3971	67522	3742674
Clobazam		0.979226	0.67889	23	1878	67555	3744767
Adefovir Dipivoxil		0.980451	0.553129	9	902	67569	3745743
Ziprasidone		0.98133	0.857035	172	11122	67406	3735523
Pimecrolimus		0.988602	0.584391	14	1328	67564	3745317
Regorafenib		0.988796	0.461967	6	720	67572	3745925
Paroxetine		0.989827	0.912997	640	38829	66938	3707816
Tipranavir		0.992619	0.463062	7	838	67571	3745807
Dalfampridine		0.993779	0.701605	43	3397	67535	3743248
Ruxolitinib		0.99399	0.453322	7	856	67571	3745789
Topiramate		0.994149	0.870944	320	20356	67258	3726289
Darunavir		0.994504	0.686023	39	3151	67539	3743494
Terbinafine Hydrochloride		0.995092	0.708726	49	3832	67529	3742813
Buprenorphine		0.997309	0.710229	58	4526	67520	3742119
Enzalutamide		0.997676	0.554299	18	1800	67560	3744845
Zanamivir		0.997731	0.568506	20	1950	67558	3744695
Darifenacin		0.997901	0.617275	29	2604	67549	3744041
Methadone Hydrochloride		0.997909	0.645526	36	3091	67542	3743554
Lacosamide		0.998027	0.65403	39	3305	67539	3743340
Botulinum Toxin Type A		0.998477	0.452875	10	1224	67568	3745421
Exemestane		0.999006	0.653735	45	3815	67533	3742830
Stavudine		0.999109	0.651002	45	3831	67533	3742814
Bevacizumab		0.999198	0.869593	494	31461	67084	3715184
Gemifloxacin Mesylate		0.999274	0.413667	9	1206	67569	3745439
Vigabatrin		0.999374	0.371671	7	1044	67571	3745601
Eltrombopag Olamine		0.9994	0.495173	16	1791	67562	3744854
Rosuvastatin Calcium		0.999401	0.893069	808	50089	66770	3696556
Solifenacin Succinate		0.999407	0.733347	98	7405	67480	3739240
Lamivudine		0.999463	0.758939	128	9345	67450	3737300
Tesamorelin		0.999493	0.28574	4	776	67574	3745869
Lapatinib		0.999519	0.742549	111	8283	67467	3738362
Didanosine		0.999575	0.627461	43	3798	67535	3742847
Etravirine		0.999625	0.395305	9	1262	67569	3745383
Efavirenz		0.999784	0.664527	64	5337	67514	3741308
Dasatinib		0.999796	0.634269	51	4456	67527	3742189
Ritonavir		0.999845	0.745607	137	10180	67441	3736465
Teriflunomide		0.999885	0.349438	8	1269	67570	3745376
Progesterone		0.999906	0.582256	39	3712	67539	3742933
Bimatoprost		0.999916	0.651103	66	5617	67512	3741028
Nelfinavir Mesylate		0.999937	0.336954	8	1316	67570	3745329
Fesoterodine Fumarate		0.999945	0.543497	32	3263	67546	3743382
Ramelteon		0.999949	0.546411	33	3347	67545	3743298
Interferon Beta-1B		0.999963	0.716096	126	9748	67452	3736897
Tenofovir Disoproxil Fumarate		0.999968	0.615335	57	5133	67521	3741512
Nilotinib		0.999974	0.596725	51	4736	67527	3741909
Dabigatran Etexilate Mesylate		0.999977	0.814647	374	25421	67204	3721224
Milnacipran Hydrochloride		0.999977	0.463504	21	2511	67557	3744134
Vemurafenib		0.999994	0.424423	19	2481	67559	3744164
Asenapine Maleate		0.999995	0.56925	50	4867	67528	3741778
Vilazodone Hydrochloride		0.999996	0.373935	14	2075	67564	3744570
Oxymorphone		0.999997	0.414231	19	2542	67559	3744103
Entecavir		0.999998	0.341589	12	1947	67566	3744698
Ibandronate Sodium		0.999998	0.711638	165	12842	67413	3733803
Pazopanib Hydrochloride		0.999998	0.39743	18	2510	67560	3744135
Leuprolide Acetate		0.999999	0.62214	83	7391	67495	3739254
Romiplostim		0.999999	0.556537	56	5575	67522	3741070
Peginterferon Alfa-2B		1	0.585771	75	7093	67503	3739552
Testosterone		1	0.610522	90	8166	67488	3738479
Atazanavir		1	0.52872	52	5449	67526	3741196
Imatinib Mesylate		1	0.683882	168	13604	67410	3733041
Sulfasalazine		1	0.602657	92	8456	67486	3738189
Tofacitinib		1	0.0976681	2	1135	67576	3745510
Armodafinil		1	0.421996	30	3939	67548	3742706
Leflunomide		1	0.663514	165	13770	67413	3732875
Sumatriptan		1	0.615186	115	10353	67463	3736292
Lisdexamfetamine Dimesylate		1	0.381602	25	3630	67553	3743015
Ribavirin		1	0.799285	646	44702	66932	3701943
Paliperidone		1	0.562748	85	8366	67493	3738279
Dimethyl Fumarate		1	0.290341	14	2672	67564	3743973
Oseltamivir Phosphate		1	0.485444	52	5934	67526	3740711
Bupropion		1	0.776556	519	36972	67059	3709673
Sitagliptin		1	0.676768	210	17178	67368	3729467
Glatiramer Acetate		1	0.534278	80	8293	67498	3738352
Golimumab		1	0.350746	25	3949	67553	3742696
Zidovudine		1	0.415259	40	5336	67538	3741309
Abatacept		1	0.464172	59	7040	67519	3739605
Nevirapine		1	0.411583	43	5787	67535	3740858
Estradiol		1	0.608596	168	15280	67410	3731365
Niacin		1	0.728817	451	34223	67127	3712422
Aripiprazole		1	0.687024	326	26250	67252	3720395
Erlotinib Hydrochloride		1	0.601473	177	16287	67401	3730358
Ustekinumab		1	0.247579	17	3804	67561	3742841
Anastrozole		1	0.499835	94	10412	67484	3736233
Methylphenidate		1	0.596353	191	17723	67387	3728922
Eszopiclone		1	0.527963	121	12686	67457	3733959
Telaprevir		1	0.543177	136	13858	67442	3732787
Palivizumab		1	0.158394	9	3148	67569	3743497
Methotrexate		1	0.78024	1268	89627	66310	3657018
Tiotropium Bromide		1	0.685067	553	44586	67025	3702059
Lamotrigine		1	0.674143	448	36726	67130	3709919
Peginterferon Alfa-2A		1	0.608947	302	27417	67276	3719228
Conjugated Estrogens		1	0.530027	345	35925	67233	3710720
Exenatide		1	0.485508	376	42685	67202	3703960
Interferon Beta-1A		1	0.475499	882	101379	66696	3645266
Atomoxetine Hydrochloride		1	0.459887	103	12395	67475	3734250
Natalizumab		1	0.444084	789	97084	66789	3649561
Nicotine		1	0.419783	149	19619	67429	3727026
Somatropin		1	0.379842	53	7726	67525	3738919
Rosiglitazone Maleate		1	0.334463	296	48642	67282	3698003
Varenicline Tartrate		1	0.308161	306	54499	67272	3692146
Denosumab		1	0.306032	65	11750	67513	3734895
Desvenlafaxine Succinate		1	0.281039	61	12006	67517	3734639
Liraglutide (Rdna Origin) Injection		1	0.276013	60	12024	67518	3734621
Orlistat		1	0.274724	85	17097	67493	3729548
Certolizumab Pegol		1	0.273593	60	12130	67518	3734515
Adalimumab		1	0.273053	608	120563	66970	3626082
Ranibizumab		1	0.253662	42	9163	67536	3737482
Medroxyprogesterone Acetate		1	0.199858	99	27303	67479	3719342
Etanercept		1	0.157623	485	164291	67093	3582354
Onabotulinumtoxina		1	0.145122	33	12571	67545	3734074
Isotretinoin		1	0.0823072	13	8738	67565	3737907
Levonorgestrel		1	0.0729361	94	70212	67484	3676433
Etonogestrel		1	0.0707334	9	7042	67569	3739603
Docosanol		1	0.0175464	2	6309	67576	3740336
Retapamulin		1	0	0	646	67578	3745999
